# Supplementary material for: Exporting Proteins Associated with Senescence Repair via Extracellular Vesicles May Be Associated with Early Pregnancy Loss
Source: Cells. 2022 Sep 6;11(18):2772. doi: 10.3390/cells11182772 (PMC9496689; doi:10.3390/cells11182772)
Supplement: Supplementary file 1 [file cells-11-02772-s001.zip]

Archive with 1 entries (1 files):
- cells-1869949-supplementary.pdf
